# Supplementary material for: Impact of systemic treatments on the course of HLA-B27-associated uveitis: A retrospective study of 101 patients
Source: PLoS One. 2020 Mar 31;15(3):e0230560. doi: 10.1371/journal.pone.0230560 (PMC7108732; doi:10.1371/journal.pone.0230560)
Supplement: S1 Data — (XLSX) [file pone.0230560.s001.xlsx]

## Sheet: Données administratives
data Patients
patient number
	Age	Sex	Ethnicity
1	37	Women	3
2	30	Man	1
3	37	Women	1
4	23	Man	1
5	40	Women	1
6	58	Women	1
7	54	Man	1
8	43	Women	1
9	44	Women	1
10	37	Man	1
11	63	Man	1
12	48	Women	1
14	50	Man	1
15	73	Man	1
16	45	Women	1
17	40	Man	1
18	31	Man	1
19	23	Man	1
20	26	Women	1
21	41	Women	1
22	32	Man	1
23	32	Man	1
24	56	Women	1
25	38	Man	2
26	69	Man	1
27	69	Women	1
28	50	Women	1
29	47	Women	1
30	62	Man	1
31	50	Women	1
32	44	Women	1
33	34	Man	2
34	49	man	1
35	49	Man	2
36	17	Man	1
37	34	Man	5
38	50	Women	1
39	59	Women	1
42	46	Women	1
43	34	Women	1
44	61	Man	1
45	70	Women	1
46	33	Man	1
47	48	Man	1
48	31	Women	1
49	81	Man	1
50	48	Women	1
51	67	Man	1
52	78	Man	1
53	53	Women	1
54	53	Women	N / A
55	42	Women	1
56	49	Women	1
57	59	Women	1
58	54	Women	1
59	40	Women	1
60	33	Man	3
61	44	Women	1
62	48	Women	1
63	96	Man	1
64	63	Women	1
66	53	Women	1
67	41	Man	2
69	37	Man	1
70	52	Women	1
71	29	Women	1
72	31	Man	1
73	34	Women	1
74	42	Man	6
75	61	Women	1
76	21	Man	1
77	72	Women	1
78	70	Man	1
79	48	Women	1
80	51	Man	1
81	49	Man	1
82	42	Man	1
83	33	Women	1
84	30	Man	1
85	34	Man	1
86	63	Man	1
87	25	Women	1
88	52	Women	1
90	62	Man	1
91	75	Man	1
92	45	Man	1
94	36	Man	1
95	55	Man	3
96	48	Man	3
97	50	Women	1
98	33	Man	3
99	54	Man	1
101	44	Women	1
102	85	Man	1
104	72	Women	1
105	39	Man	2
106	38	Women	1
107	24	Women	1
108	43	Women	1
109	40	Man	1
110	64	Man	1
		1 = Male	1 = Caucasian
		2 = Female	2 = African
			3 = Maghrébine
			4 = Asian
			5 = Antilles
			6 = South America

## Sheet: Antécédents rhumatologiques
patient number	rheumatologic history
1	0
2	0
3	0
4	0
5	0
6	0
7	1
8	0
9	1
10	0
11	0
12	0
14	0
15	1
16	0
17	0
18	1
19	0
20	1
21	0
22	0
23	0
24	0
25	0
26	0
27	0
28	0
29	0
30	0
31	1
32	0
33	0
34	0
35	0
36	0
37	1
38	0
39	1
42	1
43	1
44	1
45	0
46	1
47	1
48	1
49	0
50	1
51	0
52	0
53	1
54	1
55	0
56	1
57	1
58	1
59	1
60	0
61	1
62	0
63	1
64	1
66	0
67	1
69	1
70	1
71	1
72	1
73	1
74	1
75	1
76	1
77	1
78	1
79	1
80	1
81	1
82	1
83	1
84	1
85	1
86	1
87	1
88	1
90	1
91	1
92	1
94	1
95	1
96	1
97	1
98	1
99	1
101	1
102	1
104	1
105	1
106	1
107	1
108	1
109	1
110	0
	1 = yes
	0 = No

## Sheet: Signes ophtalmologiques au diag
patient number	Date of first symptoms eye	Age at diagnosis uveitis	beginning	duration	Laterality	affected eye	Granulomatous uveitis	eyestrain		visual acuity (/ 10)		uveitis
												Anterior uveitis								intermediate uveitis				Posterior uveitis		panuveitis
								affected eye	fellow eye	affected eye	fellow eye	AU (isolated)	Synechias irido- cristaliniennes	Rushed retro descémétiques	Circle peri-kératique	conjunctival hyperemia	hypopion	Tyndall cell (Score)	Tyndall protein / Flare (Score)	IU	hyalite associated	Macular edema associated	Papilledema associated	UP	clarifications
1	2002	22	1	1	1 (rocking)	N / A	0	NOT	NOT	N / A	N / A	1	1	1	1	1	0	1	N / A	0			1	0		0
2	2005	18	1	1	1	Law	0	NOT	NOT	N / A	N / A	1	1	1	N / A	N / A	0	N / A	N / A	0				0		0
3	2011-11-01	31	1	1	1	Law	0	NOT	NOT	N / A	N / A	1	0	0	N / A	N / A	1	N / A	N / A	0				0		0
4	2013-02-01	19	1	1	1	Left	1	NOT	NOT	N / A	N / A	1	1	1	N / A	N / A	0	N / A	N / A	0			1	0		0
5	2014-11-01	37	1	1	1	Left	0	NOT	NOT	10	10	1	0	1	N / A	N / A	0	N / A	N / A	0		1		0		0
6	2007-01-01	48	1	1	2		0	NOT	NOT	N / A	N / A	1	1	0	N / A	N / A	0	N / A	N / A	0				0		0
7	2009-06-01	45	1	1	1	Law	0	NOT	NOT	N / A	N / A	1	0	1	N / A	N / A	0	N / A	N / A	0				0		0
8	2013	39	1	1	1	Left	0	NOT	NOT	N / A	N / A	1	1	0	N / A	N / A	0	N / A	0	0				0		0
9	2001	28	1	1	1	Left	0	NOT	NOT	N / A	N / A	1	1	0	N / A	N / A	0	N / A	N / A	0				0		0
10	2013-07-01	33	1	1	1	Law	0	NOT	NOT	10	10	1	1	1	0	0	0	0	0	0				0		0
11	Feb-11	57	1	1	1	Law	0	hypertensive	NOT	N / A	N / A	1	1	0	N / A	N / A	1	N / A	N / A	0				0		0
12	2008	39	1	1	1	Left	0	NOT	NOT	10	10	1	0	0	0	0	0	N / A	N / A	0				0		0
14	2007-01-01	40	1	1	1	Left	0	NOT	NOT	1	10	0	1	1	N / A	1	0	N / A	N / A	0	1			0		1
15	2008-06-01	64	1	1	1	N / A	1	NOT	NOT	1	10	1	0	1	N / A	N / A	0	N / A	N / A	0				0		0
16	2016	40	1	1	1	Law	0	NOT	NOT	N / A	N / A	1	0	0	0	0	0	N / A	N / A	0				0		0
17	1999	22	1	1	N / A	N / A	0	N / A	N / A	N / A	N / A	1	N / A	N / A	N / A	N / A	N / A	N / A	N / A	0				0		0
18	2007	21	1	1	1	N / A	0	NOT	NOT	N / A	N / A	1	N / A	N / A	N / A	N / A	N / A	N / A	N / A	0				0		0
19	2013-06-01	19	1	1	1 (rocking)	Law	0	NOT	NOT	3	10	1	1	1	N / A	N / A	0	N / A	N / A	0				0		0
20	2008	17	1	1	1	N / A	0	NOT	NOT	N / A	N / A	1	N / A	N / A	N / A	N / A	1	N / A	N / A	0				0		0
21	2008	32	1	2	1	Law	0	N / A	N / A	N / A	N / A	1	N / A	N / A	N / A	N / A	N / A	N / A	N / A	0				0		0
22	August-15	30	1	1	1	Left	0	NOT	NOT	N / A	N / A	1	0	N / A	N / A	N / A	N / A	N / A	N / A	0				0		0
23	2010	25	1	1	1	Law	0	N / A	N / A	N / A	N / A	1	N / A	N / A	N / A	N / A	N / A	N / A	N / A	0				0		0
24	2009	48	1	1	1	N / A	0	NOT	NOT	N / A	N / A	1	1	N / A	N / A	N / A	N / A	N / A	N / A	0				0		0
25	2009	29	1	1	1	Left	0	NOT	NOT	N / A	N / A	1	1	1	N / A	1	1	N / A	N / A	0				0		0
26	1992	44	1	1	1	Left	0	NOT	NOT	N / A	N / A	0	N / A	N / A	N / A	N / A	0	N / A	N / A	0		1		0		1
27	2015-03-01	67	1	1	1	Left	0	NOT	NOT	6	8	1	1	1	N / A	N / A	0	N / A	N / A	0				0		0
28	2002	35	1	1	1 (rocking)	N / A	0	N / A	N / A	N / A	N / A	1	N / A	N / A	N / A	N / A	N / A	N / A	N / A	1	1			0		0
29	2009	39	1	1	1	N / A	0	NOT	NOT	N / A	N / A	1	N / A	N / A	N / A	N / A	N / A	N / A	N / A	0				0		0
30	2008	58	1	2	1	Law	0	hypertensive	NOT	N / A	N / A	1	0	N / A	N / A	N / A	N / A	N / A	N / A	0				0		0
31	2006	39	1	1	1 (rocking)	Left	0	N / A	N / A	N / A	N / A	1	N / A	N / A	N / A	N / A	N / A	N / A	N / A	0				0		0
32	10/08.	35	1	1	1	Law	0	NOT	NOT	10	10	1	N / A	N / A	N / A	N / A	0	1		0				0		0
33	2015-05-01	32	1	1	1 (rocking)	N / A	0	N / A	N / A	N / A	N / A	1	N / A	N / A	N / A	N / A	N / A	N / A	N / A	1	1		1	0		0
34	2016-03-01	48	1	1	1	Law	0	NOT	NOT	10	10	1	1	0	N / A	N / A	0	1	0	0				0		0
35	2010	52	1	1	1	Law	0	N / A	N / A	N / A	N / A	1	N / A	N / A	N / A	N / A	N / A	N / A	N / A	0				0		0
36	2013-07-01	13	1	1	1	Left	0	N / A	N / A	N / A	N / A	1	N / A	N / A	N / A	N / A	N / A	N / A	N / A	0				0		0
37	2009	26	1	1	1	N / A	0	hypertensive	NOT	4		1	N / A	N / A	N / A	N / A	N / A	N / A	N / A	0				0		0
38	2014-10-01	47	1	1	1	Left	0	NOT	NOT	N / A	N / A	1	N / A	N / A	N / A	N / A	N / A	N / A	Flare 9 and 6	0	1			0		0
39	2008-04-01	50	1	2	1	N / A	0	NOT	NOT	N / A	N / A	1	N / A	N / A	N / A	N / A	N / A	N / A	N / A	0				0		0
42	07/2003.	32	1	1	1	N / A	0	NOT	NOT	1	10	1	N / A	N / A	N / A	N / A	0	N / A	N / A	0				0		0
43	Feb-10	16	1	1	1	Law	0	NOT	NOT	N / A	N / A	1	N / A	N / A	N / A	N / A	0	N / A	N / A	0				0		0
44	2004-04-01	48	1	1	1	N / A	1	NOT	NOT	N / A	N / A	1	N / A	N / A	N / A	N / A	0	N / A	N / A	0				0		0
45	2008-08-01	60	1	2	1	N / A	0	NOT	NOT	10	10	1	N / A	N / A	N / A	N / A	0	N / A	N / A	0				0		0
46	2000-10-01	19	1	1	1	N / A	0	NOT	NOT	10	10	1	N / A	N / A	N / A	N / A	0	N / A	N / A	0				0		0
47	1995	48	1	1	1 (rocking)	Left	0	NOT	NOT	N / A	N / A	1	N / A	N / A	N / A	N / A	N / A	N / A	N / A	0				0		0
48	04/2008.	22	1	1	1	N / A	0	NOT	NOT	10	10	1	N / A	N / A	N / A	N / A	N / A	N / A	N / A	0				0		0
49	2006-07-01	70	1	1	1	N / A	0	NOT	NOT	N / A	N / A	N / A	N / A	N / A	N / A	N / A	N / A	N / A	N / A	0				0		1
50	11/2005.	47	1	1	1	N / A	0	NOT	NOT	N / A	N / A	1	N / A	N / A	N / A	N / A	N / A	N / A	N / A	0				0		0
51	2016-05-01	56	1	1	1	Law	0	NOT	NOT	6	10	1	N / A	N / A	N / A	N / A	N / A	N / A	N / A	1	1			0		0
52	2008-04-01	69	1	1	1	Law	0	NOT	NOT	N / A	N / A	1	N / A	N / A	N / A	N / A	N / A	N / A	N / A	0				0		0
53	2011	47	1	1	1	Law	0	NOT	NOT	10	10	1	N / A	N / A	N / A	N / A	0	N / A	N / A	0				0		0
54	2006	40	1	1	1	N / A	0	N / A	N / A	N / A	N / A	1	N / A	N / A	N / A	N / A	N / A	N / A	N / A	0				0		0
55	2015-07-01	40	1	1	1	Law	0	NOT	NOT	10	10	1	1	N / A	N / A	N / A	0	N / A	N / A	0				0		0
56	2007-07-01	41	1	1	1	N / A	0	NOT	NOT	N / A	N / A	1	N / A	N / A	N / A	N / A	N / A	N / A	N / A	0				0		0
57	1973	15	1	1	2		1	NOT	NOT	N / A	N / A	1	1	0	N / A	1	1	N / A	N / A	0				0		0
58	2015-04-01	51	1	1	1 and 2	Left	1	hypertensive	NOT	4	6 (trauma)	0	0	1	N / A	N / A	0	2	N / A	0	1		1	0	CAM retinal homes	1
59	2010	33	1	1	1	Law	0	NOT	NOT	N / A	N / A	1	0	N / A	N / A	N / A	N / A	N / A	N / A	0				0		0
60	2015-07-01	31	1	1	1	Law	0	NOT	NOT	10	10	0	0	1	N / A	N / A	0	1	N / A	0		1	1	0	vasculitis AV	1
61	2012-05-01	39	1	1	2		0	NOT	NOT	N / A	N / A	1	1	N / A	N / A	N / A	0	N / A	N / A	0				0		0
62	Feb-10	51	1	1	1	N / A	0	NOT	NOT	N / A	N / A	1	1	N / A	N / A	N / A	N / A	N / A	N / A	0				0		0
63	2005-07-01	85	1	1	2		0	NOT	NOT	N / A	N / A	1	N / A	N / A	N / A	N / A	N / A	N / A	N / A	0				0		0
64	2005.	39	1	1	2		0	NOT	NOT	N / A	N / A	1	N / A	N / A	N / A	N / A	N / A	N / A	N / A	0				0		0
66	1996	31	N / A	2	1	Law	0	NOT	NOT	N / A	N / A	1	N / A	N / A	N / A	N / A	N / A	N / A	N / A	0				0		0
67	2009-01-01	32	N / A	1	1	Law	0	NOT	NOT	N / A	N / A	1	N / A	N / A	N / A	N / A	0	N / A	N / A	0				0		0
69	2008-06-01	28	1	1	1	Law	0	NOT	NOT	4	N / A	1	N / A	N / A	N / A	N / A	N / A	N / A	N / A	0				0		0
70	2005-06-01	40	1	1	1	Law	0	NOT	NOT	N / A	N / A	1	1	N / A	N / A	N / A	N / A	N / A	N / A	0				0		0
71	2005	17	1	1	1	Left	0	NOT	NOT	N / A	N / A	1	N / A	N / A	N / A	N / A	N / A	N / A	N / A	0				0		0
72	2010-01-01	24	1	1	1	Law	0	NOT	NOT	N / A	N / A	1	N / A	N / A	N / A	N / A	N / A	N / A	N / A	0				0		0
73	2013-01-01	30	1	1	2		0	NOT	NOT	N / A	N / A	1	N / A	N / A	N / A	N / A	N / A	N / A	N / A	0				0		0
74	2005-06-01	30	N / A	1	1	N / A	0	NOT	NOT	N / A	N / A	1	N / A	N / A	N / A	N / A	N / A	N / A	N / A	0				0		0
75	dec-07	52	N / A	1	1	N / A	0	NOT	NOT	10	10	1	1	N / A	N / A	N / A	N / A	N / A	N / A	0				0		0
76	2012-07-01	16	2	1	1	N / A	0	NOT	NOT	N / A	N / A	1	N / A	N / A	N / A	N / A	N / A	N / A	N / A	0	1			0		0
77	1973	28	N / A	1	2		0	NOT	NOT	N / A	N / A	1	N / A	N / A	N / A	N / A	N / A	N / A	N / A	0		1		0		0
78	2013-03-01	66	N / A	1	1	Left	0	NOT	NOT	N / A	N / A	1	N / A	N / A	N / A	N / A	N / A	N / A	N / A	0				0		0
79	September 2009.	38	1	1	1	Left	0	NOT	NOT	3	10	1	0	1	N / A	N / A	0	N / A	N / A	0	1			0		0
80	2004	38	1	1	1	Law	0	hypertensive	NOT	N / A	N / A	1	N / A	N / A	N / A	N / A	N / A	N / A	N / A	0				0		0
81	11/2015.	45	1	N / A	1 (rocking)	Law	0	NOT	NOT	10	10	1	1	N / A	1	N / A	N / A	1	N / A	0				0		0
82	2010	35	N / A	1	1	Law	0	NOT	NOT	N / A	N / A	1	1	N / A	N / A	N / A	N / A	N / A	N / A	0				0		0
83	2008	24	N / A	1	1	N / A	1	NOT	NOT	2	N / A	1	1	N / A	N / A	N / A	N / A	N / A	N / A	0				0		0
84	2007	19	N / A	1	1	N / A	0	NOT	NOT	N / A	N / A	1	N / A	N / A	N / A	N / A	N / A	N / A	N / A	0				0		0
85	2010-11-01	27	2	2	1	Law	0	NOT	NOT	N / A	N / A	0	N / A	N / A	N / A	N / A	N / A	N / A	N / A	0			1	0		1
86	Feb-12	58	N / A	1	1	Left	0	NOT	NOT	1.5	10	1	1	N / A	N / A	N / A	N / A	1	N / A	0				0		0
87	2011-11-01	19	N / A	1	1	Law	0	NOT	NOT	N / A	N / A	1	N / A	N / A	N / A	N / A	0	N / A	N / A	0				0		0
88	2009-01-01	43	N / A	1	1	Left	0	NOT	NOT	6	10	1	1	N / A	N / A	N / A	0	N / A	N / A	0				0		0
90	1976	21	N / A	2	1	Law	0	NOT	NOT	N / A	N / A	1	N / A	N / A	N / A	N / A	N / A	N / A	N / A	0				0		0
91	1997	55	N / A	1	1	Law	0	N / A	N / A	N / A	N / A	1	N / A	N / A	N / A	N / A	N / A	N / A	N / A	0				0		0
92	2012-04-01	39	N / A	1	1	Law	0	NOT	NOT	N / A	N / A	1	1	N / A	N / A	N / A	N / A	N / A	N / A	0				0		0
94	2006	27	N / A	1	1 (rocking)	N / A	0	NOT	NOT	N / A	N / A	1	1	N / A	N / A	N / A	N / A	N / A	N / A	0				0		0
95	2010	48	N / A	1	1 (rocking)	N / A	0	NOT	NOT	10	10	1 (rocking)	1	N / A	N / A	N / A	0	N / A	N / A	0				0		0
96	2010	41	N / A	1	1	Law	0	NOT	NOT	N / A	N / A	1 (rocking)	0	N / A	N / A	N / A	N / A	N / A	N / A	0				0		0
97	1982	15	N / A	2	1	Law	0	NOT	NOT	N / A	N / A	1	1	N / A	N / A	N / A	N / A	N / A	N / A	0		1		0		0
98	2002	18	N / A	1	1 (rocking)	Law	0	NOT	NOT	N / A	N / A	1 (rocking)	1	N / A	N / A	N / A	N / A	N / A	N / A	0				0		0
99	2010-12-01	47	1	1	1	Left	0	NOT	NOT	N / A	N / A	1	0	N / A	N / A	N / A	N / A	N / A	N / A	0				0		0
101	2006-11-01	33	1	1	2		0	NOT	NOT	N / A	N / A	1	N / A	N / A	N / A	N / A	N / A	N / A	N / A	0				0		0
102	1977	45	1	1	2		0	NOT	NOT	10	10	1	0	N / A	N / A	N / A	N / A	N / A	N / A	0				0		0
104	1984	39	1	1	1	Left	0	NOT	NOT	5	10	1	1	N / A	N / A	N / A	N / A	N / A	N / A	1	1			0		0
105	2004-05-01	26	1	2	1	N / A	0	NOT	NOT	N / A	N / A	0	0	N / A	N / A	N / A	N / A	N / A	N / A	0				1	Venous vasculitis	1
106	2009	30	1	1	1	Law	0	NOT	NOT	N / A	N / A	1	0	N / A	N / A	N / A	0	N / A	N / A	0				0		0
107	2011	18	N / A	1	1	Left	0	NOT	NOT	N / A	N / A	1	1	N / A	N / A	N / A	N / A	N / A	N / A	0				0		0
108	1991	17	1	1	1	N / A	0	NOT	NOT	N / A	N / A	1 (rocking)	N / A	N / A	N / A	N / A	1	N / A	N / A	0				0		0
109	2009	32	N / A	2	1 (rocking)		0	NOT	NOT	N / A	N / A	1 (rocking)	1	0	1	1	N / A	N / A	N / A	0				0		0
110	2016-03-01	62	2	1	1	Law	0	hypertensive	NOT	N / A	NOT	1	0	N / A	N / A	N / A	0	N / A	N / A	0		1		0		0
			1 = insidious	1 = Acute (<6 months)	1 = unilateral		0 = No granulomatous					0 = No	0 = Absent	0 = Absent	0 = Absent	0 = Absent	0 = Absent	0 = Absent	0 = Absent	0 = No			0 = Absent	0 = No	0 = No retinal phlebitis	0 = No
			2 = Brutal	2 = Chronic (> 6 months)	2 = bilateral		1 = Granulomatous					1 = yes	1 = Present	1 = Present	1 = Present	1 = Present	1 = Present	1 = Present	1 = Present	1 = yes			1 = Present	1 = yes	1 = retinal periphlebitis	1 = yes

## Sheet: Traitement de fond
patient number	Sulphasalazine (Salazopyrin)						another molecule																					OTHER
							methotrexate						TNF-alpha								another molecule
	use	A referred	Dosage (mg / day)	Start of ttt	Date stopping ttt	Reason for Halt	use	A referred	Dose (mg / week)	Ttt start date	Date ttt stop	reason for halt	use	molecule used	A referred	Dosage (mg or mg / kg)	Interval	Ttt start date	Date ttt stop	due stop	use	A referred	molecule used	Dosage	Ttt start date	Date ttt stop	reason for halt
1	1	1	SALAZOPYRINE® treatment with 2 g / day	2016-06-01			0						0								0
2	1	1	SALAZOPYRINE® treatment with 2 g / day	2009-02-01			0						0								0
3	0						0						0								0
4	0						0						0								0
5	0						0						0								0
6	1	1	SALAZOPYRINE® treatment with 2 g / day	2009-05-01			0						0								0
7	0						0						0								0
8	0						0						0								0
9	0						0						0								0
10	0						0						0								0
11	1	1	treatment SALAZOPYRINE® up to 2 g / day	2013-08-01	2013-12-01	EI (palpitations)	0						0								0
12	0						0						0								0
14	0						0						0								0
15	0						0						0								0
16	0						0						0								0
17	1	1	SALAZOPYRINE® treatment with 2 g / day	2016-06-01			0						0								0
18	0						0						0								0
19	0						0						0								0
20	0						0						0								0
21	0						0						0								0
22	0						0						0								0
23	1	1	SALAZOPYRINE® treatment with 2 g / day	2015-04-01			0						0								0
24	0						0						0								0
25	1	1	1000 (until 06/11) and 500	01/2010	2013-01-01	the patient himself (piuis reintroduction 12/16)	0						0								0
26	0						0						0								1	1	azathioprine	N / A	06/2011.	N / A	hypersensibilté (fever, myalgia)	CORTICOSTEROIDS	In the long term
27	0						0						0								0
28	0						0						0								0
29	0						0						0								0
30	1	1	1000	2014-07-01	2014-08-01	pulmonary disease	0						0								0
31	0						0						0								0
32	0						0						0								0
33	1	1	treatment SALAZOPYRINE® up to 2 g / day	2017-01-01			0						0								0
34	0 (refusal)						0						0								0
35	0						0						0								0
36	0						0						0								0
37	0						0						0								0
38	0						0						0								0
39	0						0						0								0
42	0						0						0								0
43	0						0						0								0
44	0						0						0								0
45	0						0						0								0
46	0						0						0								0
47	1	1	2000 and 1000 (05/11) and 2000 (06/12)	04/2010.			0						0								0
48	0						0						0								0
49	0						0						0								0
50	0						0						0								0
51	0						0						0								0
52	0						0						0								0
53	1	1	SALAZOPYRINE® treatment with 2 g / day	2012-05-01	2015-10-01	no improvement of peripheral arthritis	1	2	12.5 and 15	2015-10-01			0								0
54	1	1	SALAZOPYRINE® treatment with 2 g / day	2008-08-01			0						0								0
55	0						1		15	2017-04-01	2018-02-01	Dermatology (eczema of the face)	0								0
56	1	1	SALAZOPYRINE® treatment with 2 g / day	2009-07-01			0						0								0
57	0						0						0								0
58	0						0						1	HUMIRA	2	40mg	/ 2w	1905-06-30			0
59	1	1	treatment SALAZOPYRINE® 500 mg to 2g / day	2014-07-01	2014-11-01	toxiderma	0						0								0
60	0						0						0								0
61	0						0						0								0
62	0						0						0								0
63	1	1	SALAZOPYRINE® treatment with 2 g / day	2006-07-01			0						0								0
64	0						0						0								0
66	0						0						0								0
67	0						0						0								0
69	0						0						1	ETANERCEPT	2	50 mg	/ 7d and / 15j	2009-01-01			0
70	0						0						0								0
71	0						1	2	15	1905-06-22			0								0
72	1	2	2G / J	1905-06-23	1905-06-28	disappearance of RIC	0						1	ETANERCEPT	2	50	7d	2010-02-01	2016-04-01	IBD discovery + episcleritis bilat repeatedly	1	2	ADALIMUMAB	N / A	2016-04-01
73	0						1	2	15	2013-07-01	2014-10-01	Poor joint efficiency	1	HUMIRA	2	40	/ 4 wk	2014-10-01			0
74	0						0						0								0
75	0						0						0								0
76	0						0						0								0
77	0						1	2	15	2013-06-01	2013-11-01	Pneumonia MTX	0								1	2	Cortancyl	20 mg / day and then decrease to 10 mg / d	2013-06-01
78	1	1	2G / J	2013-03-01			0						0								0
79	1	1	SALAZOPYRINE® treatment with 2 g / day	01.2018			0						0								0
80	1	1	SALAZOPYRINE® treatment with 2 g / day	2012-07-01	2012-08-01	Trouble transit	1	2 (+1)	15	2016-04-01	2017-01-01	Trouble transit	0								0
81	1	1	SALAZOPYRINE® treatment with 2 g / day	02/2016.			0						0								0
82	0						0						0								0
83	0						0						0								0
84	0						0						0								0
85	0						0						0								0
86	0						0						0								0
87	0						1	2	10	2012-01-01	2013-10-01	abnormality NFS (without accuracies)	1	ETANERCEPT	2	N / A	N / A	2013-10-01			0
88	0						0						0								0
90	1	1	2G / J	2012-05-01	2016-03-01	dispartion of all symptoms (rheumatoid + ophthalmologist)	0						0								0
91	0						0						0								0
92	1	2	500 MG / D	Feb-13	2013-03-01	epigastric pain	1	2	20	2014-01-01			1	INFLIXIMAB	2	N / A	/2 months	2017-11-01			0
94	0						0						1	ADALIMUMAB	2	40mg	/ 2w	1905-07-02			0
95	1	1	2G / J	2016-07-01			0						0								0
96	0						0						0								0
97	1	2	2G / J	N / A	N / A	N / A	1	2	N / A	N / A	N / A	N / A	1	INFLIXIMAB	2	N / A	N / A	1905-06-22	1905-06-22	Anaphylactic shock	0
98	0						0						1	ETANERCEPT	2	50	Per week in SC	2014-10-01			0
99	0						0						1	ETANERCEPT	2	50	Per week in SC	1905-06-25	2011-05-01	Spinal pain AND récédive AU	1	1 (2)	ADALIMUMAB	40 mg / 15j	August-11
101	0						0						0								0
102	0						1	2	15	2002-10-01			0								0
104	0						0						0								0
105	0						0						1	ADALIMUMAB	2	N / A	1 injection every 2 weeks	2014-03-01
106	0						0						0								0
107	0						0						0								0
108	0						0						0								0
109	1	1	2G / J	2015-11-01	2015-12-01	eruption of feverish pace scarlatiniform	1	1	10	2017-10-01			0								0
110	0						0						0								0
	0 = No	1 = Eyepiece				1 = undesirable effects (specify)	0 = No	1 = Eyepiece					0 = No	1 = Infliximab	1 = Eyepiece						0 = No
	1 = yes	2 = Rheumatic				2 = Ineffectiveness	1 = yes	2 = Rheumatic					1 = yes	2 = Adalimumab	2 = Rheumatic						1 = yes
						3 = Patient Choice								3 = Etanercept
						4 = Choice of doctor								4 = Certolizumab
														5 = Golimumab

## Sheet: Réponse traitement de fond 
patient number	Background treatment	Number of episodes before the first consultation in internal medicine (inclusion)	Number of total thrust without DMARD	Date of thrust without ttt	SALAZOPYRINE®	Number of total thrust with SALAZOPYRINE®	Date with extensive SALAZOPYRINE®	OTHER TREATMENT	Number of total thrust with OTHER TREATMENT	Date with extensive OTHER TREATMENT
1	1	12	12	2016-06-01	1	2	07/16 and 12/16	0
2	1	6	6	N / A	1	1	2010-02-01	0
3		1	1	2013-01-01	0			0
4		1	1	N / A	0			0
5		1	1	N / A	0			0
6	1	3	3	N / A	1	1	2014-01-01	0
7		1	1	N / A	0			0
8		1	1	N / A	0			0
9		8	15	N / A	0			0
10		3	3	N / A	0			0
11	1	5	5	5 relapses between 02/11 and 08/13	1	0		0
12		2	6	4 in 2009, 1 in 2010, 1 in 2013	0			0
14		1	5	01/07, 06/07, 2008, 2013, 2015	0			0
15		2	4	06/08, 01/2010, 05/2015, 02/2017	0			0
16		3	5	N / A	0			0
17	1	3	5	N / A	1	2	N / A	0
18		2	3	N / A	0			0
19		2	5	6/13, 12/13, 01/15, 05/16, 07/17	0			0
20		1	1	No notion of recurrence	0			0
21		1	2	No notion of recurrence	0			0
22		1	1	No notion of recurrence	0			0
23	1	10	10	N / A	1	4	N / A	0
24		1	1	No notion of recurrence	0			0
25	1	3	5	3 before 2010, 03/2014, 06/2016	1	1	2012-02-01	0
26	1	8	7	1992, 1993, 2009-2011 (x6)	0			1	1	2012-01-01
27		1	2	06/15, 09/17	0			0
28		1	1	1 in 2012	0			0
29		1	1	No notion of recurrence	0			0
30	1	5	5	2008, 2011, 2014 3	1	0		0
31		10	10	N / A	0			0
32		6	7	10/08 7/09 8/10 3/11 01/15 05/16 05/17	0			0
33	1	1	4	4 between May 2015 and November 2016	1	1	2017-02-01	0
34	0	4	4	between 03/16 and 12/16	0			0
35		1	3	3 in 4 years	0			0
36		5	10	N / A	0			0
37		1	1	No notion of recurrence	0			0
38		1	1	No notion of recurrence	0			0
39		1	1	No notion of recurrence	0			0
42		1	1	No notion of recurrence	0			0
43		1	5	N / A	0			0
44		1	1	No notion of recurrence	0			0
45		1	1	No notion of recurrence	0			0
46		4	8	N / A	0			0
47	1	6	6	1995 11/98, 3/04, 09/07, 05/08, 03/10	1	7	05/10, 08/10, 08/11, 03/12, 05/12, 12/13, 3/14	0
48		2	4	N / A	0			0
49		1	1	No notion of recurrence	0			0
50		3	6	N / A	0			0
51		1	2	05/2006, 05/2016	0			0
52		1	1	No notion of recurrence	0			0
53	1	9	10	1crise per month between 05/11 and 02/12, 05/2012	1	1	2014-01-01	METHOTREXATE	2	02/16 x2
54	1	6	6	6 outbreaks between 2004 and 2008	1	2	01/2009, 08/2010	0
55	1	1	5	07/15 11/15 02/16 07/16 02/17	0			METHOTREXATE	0
56	1	7	7	7 outbreaks between 2007 and 2009	1	1	1905-07-05	0
57		12	15	> 15 attacks (<1 / year): 1973 2013, 3/14, 10/14, 2015x2, 12/16, 02/17	0			0
58	1	1	1	No notion of recurrence	0			HUMIRA	3	04/15, 08/17, 01/18
59	1	8	8	2010-2014: 2 or 3 / year	1	0		0
60		1	1	2015-07-01	0			0
61		1	6	05/12 05/14 03/15 02/16 02/2017 11/2017	0			0
62		4	8	N / A	0			0
63	1	3	3	3 relapses between 07/05 and 07/06	1	0		0
64		1	1	No notion of recurrence	0			0
66		2	2	1996, 11/07	0			0
67		1	5	01/09, 10/13, 04/14, 11/16, 11/17	0			0
69	1	1	1	2008-06-01	0			ETANERCEPT	0
70		2	2	06/05, 07/12	0			0
71	1	6	0		0			METHOTREXATE	6	6 outbreaks between 2005 and 04/2018
72	1	1	1	2010-01-01	1	0		ETANERCEPT then ADALIMUMAB	0
73	1	15	15	Fifteen rocker AU (between 01-2013 and 09-2014), some MTX	0			HUMIRA	0	Fifteen rocker AU (between 01-2013 and 09-2014), some MTX
74		1	1	06/2005.	0			0
75		1	1	2007-12-01	0			0
76		1	1	2012-07-01	0			0
77	1	N / A	N / A	3/4 recurrences / year for 28 years	0			METHOTREXATE	0	00:00:00
78	1	3	3	3 episodes in 2012	1	0		0
79	1	1	3	9/11, 4/17, 12/17	1	0		0
80	1	5	11	5 episodes between 2004 and 2011, 06/12, 5 episodes between 2012 and 2014 (last in 12/14)	1	0		METHOTREXATE	0
81	1	9	9	2013, 2 in 2014, 5 in 2015, 11/15	1	3	3/2016, 12/2016, 3/2017	0
82		2	2	2010, 09/12	0			0
83		1	1	1905-06-30	0			0
84		2	2	2007 2013	0			0
85		1	3	11/10 08/11 07/13	0			0
86		2	3	02/12 05/12 07/12	0			0
87	1	1	1	2011-11-01	0			METHOTREXATE then ETHANERCEPT	0
88		1	5	01/09 11/09 11/11 11/13 04/18	0			0
90	1	3	6	1976 30x between 1976 and 2000, 11/10, 01/11, 08/11, 11/11, 03/12	1	2	end 2013	0
91		11	14	10 episodes between 1997 and 2007, 06/07, 10/09, 03/14, 8/15	0			0
92	1	1	1	2011-12-01	1	0		METHOTREXATE	1	1905-07-07
94		13	13	2/3 episodes per year between 2006 and 2010, 04/12	0			0
95	1	16	22	1 3/4 episode every month between 2010 and 2014 (5 / year) and 2 episodes early 2016	1	1	2018-04-01	0
96		2	2	2010, 09/15	0		N / A	0
97		2	2	1982 03/2014	1	0		METHOTREXATE	0		and	INFLIXIMAB	0 breakouts
98	1	3	4	2002 08/10, 11/10, 07/14	0			ETANERCEPT	1	2016-09-01
99	1	2	0		0			ETANERCEPT	2	12/10, 04/11	then	ADALIMUMAB	one thrust	2018-04-01
101		1	1	2006-10-01	0			0
102	1	11	11	between 1977 and 2002	0			METHOTREXATE	4	BETWEEN 2003 and 2016
104		3	3	1984 1988 1989	0			0
105	1	7	7	N / A	0			ADALIMUMAB	2	N / A
106		4	5	4 between 2009 and 2011, 02/2012	0			0
107		3	3	3 episodes between 2011 and 2013	0			0
108		5	10	1991 1 attack per year between 2010 and 2018	0			0
109	1	4	5	1 episode / year between 2009 and 2015, 04/2017	1	0		METHOTREXATE	1	2018-01-01
110		2	4	4 épsiodes between 2016 and 2017	0			0
	1: Cross-ttt
	0: no background ttt

## Sheet: Traitement initial 
patient number	corticosteroids
	topical steroids					Oral corticosteroids
	Eye Drops		injections		Number of injections	use	Dose	Total duration of oral corticosteroids
	use	duration	use	Type of injection
1	1		0			0
2	1		0			0
3	1		1	1	1	0
4	1		1	1	1	0
5	1		0			0
6	1		0			0
7	1		1	1	1	0
8	1		0			0
9	1		0			0
10	1		0			0
11	1		0			0
12	1		1	1	1	0
14	1		0			1		4 months
15	1		0			0
16	1		0			0
17	1		0			0
18	1		0			0
19	1		0			0
20	1		1	1	1	0
21	1		0			0
22	1		0			0
23	1		0			0
24	1		0			0
25	1		0			1	60	4 months
26	1		0			0
27	1		0			0
28	1		0			0
29	1		0			0
30	1		0			0
31	1		0			0
32	1		0			0
33	1		0			0
34	1		0			0
35	1		0			0
36	1		1			0
37	1		0			0
38	1		1			0
39	1		0			0
42	1		0			0
43	1		0			0
44	1		0			0
45	1		0			0
46	1		0			0
47	1		0			0
48	1		0			0
49	1		0			0
50	1		0			0
51	1		0			0
52	1		0			0
53	1		0			0
54	1		0			0
55	1		0			0
56	1		0			0
57	1		0			0
58	1		0			0
59	1		0			0
60	1		0			0
61	1		0			0
62	1		0			0
63	1		0			0
64	1		0			0
66	1		1	1	1	0
67	1		0			0
69	1		0			0
70	1		0			0
71	1		0			0
72	1		0			0
73	1		0			0
74	1		0			0
75	1		0			0
76	1		0			0
77	1		1	3	N / A	0
78	1		0			0
79	1		0			0
80	1		0			0
81	1		0			0
82	1		0			0
83	1		0			0
84	1		0			0
85	1		0			0
86	1		0			0
87	1		0			0
88	1		1	1	1	0
90	1		1	1	N / A	0
91	1		0			0
92	1		0			0
94	1		0			0
95	1		0			0
96	1		0			0
97	1		1	3		0
98	1		0			0
99	1		0			0
101	1		0			0
102	1		0			0
104	1		1	1	1	0
105	1		1	1	1	0
106	1		1			0
107	1		0			0
108	1		0			0
109	1		0			1
110	1		0			0
	0 = No		0 = No	1 = Injections subconjunctival
	1 = yes		1 = yes	2 = Injections sub-Tenon
				3 = intravitreal injections

## Sheet: Eval 1er rechute ap inclusion 
patient number	first relapse
	Dated	Duration (weeks)	affected eye	uveitis anterior				hyalite		Intermediate uveitis		posterior uveitis				panuveitis	functional evaluation				Treatment of thrust												Introduction / amendment of background dose ttt		remission before relapse duration (months)
				Presence	Synechias irido- cristaliennes	Tyndall cell (0-4)	Tyndall protein / Flare (0-4)	Presence	Tyndall posterior (0-4)	Presence	clarifications	Presence	retinal phlebitis	macular edema (.mu.m)	Papilledema (microns)		visual acuity (/ 10) affected eye	visual acuity (/ 10) healthy eye	eyestrain affected eye	healthy eye ocular pressure	topical steroids					Oral corticosteroids			methylprednisolone infusion				done	Precision
																					eyewash		injections			use	Initial Dose (mg / day)	Duration (weeks)	use	Number	Dose (mg / day)	Duration (days)
																					use	Duration (weeks)	use	injection type	Number of injections
1	2016-07-01	N / A	Left	1	1	1	N / A	1	1	1	hyalite + OP left	0				0	10	8	NOT	NOT	1		0			0			0					0	1
2	02/2010.	N / A	N / A	1	N / A	N / A	N / A	N / A	N / A	N / A	N / A	N / A	N / A	N / A	N / A	N / A	N / A	N / A	N / A	N / A	N / A	N / A	N / A	N / A	N / A	N / A	N / A	N / A	N / A	N / A	N / A	N / A	N / A	N / A	N / A
3	2013-01-01	N / A	law	1	0	N / A	N / A	0	N / A	N / A	N / A	0	N / A	N / A	N / A	N / A	N / A	N / A	NOT	NOT	N / A	N / A	N / A	N / A	N / A	N / A	N / A	N / A	N / A	N / A	N / A	N / A	N / A	N / A	26
4	No notion of recurrence
5	No notion of recurrence
6	01/2014.	N / A	N / A	1	N / A	N / A	N / A	N / A	N / A	N / A	N / A	N / A	N / A	N / A	N / A	N / A	N / A	N / A	N / A	N / A	N / A	N / A	N / A	N / A	N / A	N / A	N / A	N / A	N / A	N / A	N / A	N / A	N / A	N / A	N / A
7	2009-08-01	N / A	N / A	N / A	N / A	N / A	N / A	0		0		0				0	N / A	N / A	N / A	N / A	1		0			0			0				0		2
8	No notion of recurrence
9	2005-05-01	N / A	Left	N / A	N / A	N / A	N / A	N / A	N / A	N / A	N / A	N / A	N / A	N / A	N / A	N / A	N / A	N / A	N / A	N / A	N / A	N / A	N / A	N / A	N / A	N / A	N / A	N / A	N / A	N / A	N / A	N / A	N / A	N / A	N / A
10	Summer 2014	N / A	Law	1	0	N / A	N / A	0	N / A	N / A	N / A	0	N / A	N / A	N / A	N / A	N / A	N / A	N / A	N / A	0	N / A	0	N / A	N / A	0	N / A	N / A	0	N / A	N / A	N / A	0	N / A	12
11	No notion of recurrence
12	2009	N / A	Left	1	0	N / A	N / A	0	N / A	N / A	N / A	0	N / A	N / A	N / A	N / A	N / A	N / A	N / A	intraocular hypertension	1	N / A	0	N / A	N / A	0	N / A	N / A	0	N / A	N / A	N / A	0	N / A	N / A
13	2014-08-01	N / A	Left	1	0	N / A	N / A	0		0		0				0	10	10	NOT	NOT	1		0			0			0					0	6
14	2007-06-01	N / A	Left	1	N / A	N / A	N / A	N / A		0		0				0	N / A	N / A	NOT	NOT	1		N / A			N / A	N / A	N / A	0						5
15	2010	N / A	N / A	1	N / A	N / A	N / A	0		0		0				0					1	N / A	0			0			0						20
16	01/2017 and 09/2017	N / A	Law	N / A	N / A	N / A	N / A	N / A	N / A	N / A	N / A	N / A	N / A	N / A	N / A	N / A	N / A	N / A	N / A	N / A	N / A	N / A	N / A	N / A	N / A	N / A	N / A	N / A	N / A	N / A	N / A	N / A	N / A	N / A	N / A
17		N / A	N / A	N / A	N / A	N / A	N / A	N / A	N / A	N / A	N / A	N / A	N / A	N / A	N / A	N / A	N / A	N / A	N / A	N / A	N / A	N / A	N / A	N / A	N / A	N / A	N / A	N / A	N / A	N / A	N / A	N / A	0	N / A	N / A
18	N / A	N / A	N / A	N / A	N / A	N / A	N / A	N / A	N / A	N / A	N / A	N / A	N / A	N / A	N / A	N / A	N / A	N / A	N / A	N / A	N / A	N / A	N / A	N / A	N / A	N / A	N / A	N / A	N / A	N / A	N / A	N / A	N / A	N / A	N / A
19	2013-12-01	N / A	Law	1	1			0		0		0				0	N / A	N / A	NOT	NOT	1			0		0		0					0		6
20	No notion of recurrence	N / A	N / A	N / A	N / A	N / A	N / A	N / A	N / A	N / A	N / A	N / A	N / A	N / A	N / A	N / A	N / A	N / A	N / A	N / A	N / A	N / A	N / A	N / A	N / A	N / A	N / A	N / A	N / A	N / A	N / A	N / A	N / A	N / A	N / A
21	No notion of recurrence	N / A	Law	N / A	N / A	N / A	N / A	N / A	N / A	N / A	N / A	N / A	N / A	N / A	N / A	N / A	N / A	N / A	N / A	N / A	N / A	N / A	N / A	N / A	N / A	N / A	N / A	N / A	N / A	N / A	N / A	N / A	N / A	N / A	N / A
22	No notion of recurrence	N / A	N / A	N / A	N / A	N / A	N / A	N / A	N / A	N / A	N / A	N / A	N / A	N / A	N / A	N / A	N / A	N / A	N / A	N / A	N / A	N / A	N / A	N / A	N / A	N / A	N / A	N / A	N / A	N / A	N / A	N / A	N / A	N / A	N / A
23	2014-11-01	N / A	Left	1	N / A	N / A	N / A	N / A	N / A	N / A	N / A	N / A	N / A	N / A	N / A	N / A	N / A	N / A	N / A	N / A	1	N / A	N / A	N / A	N / A	N / A	N / A	N / A	N / A	N / A	N / A	N / A	0	N / A	58
24	No notion of recurrence	N / A	N / A	N / A	N / A	N / A	N / A	N / A	N / A	N / A	N / A	N / A	N / A	N / A	N / A	N / A	N / A	N / A	N / A	N / A	N / A	N / A	N / A	N / A	N / A	N / A	N / A	N / A	N / A	N / A	N / A	N / A	N / A	N / A	N / A
25	2012-02-01	N / A	Bilateral	1	1	N / A	N / A	0		0		0				0	N / A	N / A	NOT	NOT	1		0			0			0					Augmenattion dose sulfasalazine (500-> 1000)	25
26	2012-01-01	N / A	Left	1	N / A	N / A	N / A	N / A		N / A				1		1	N / A	N / A	NOT	NOT	1		0			1	40							Augmenattion dose corticosteroids 10 -> 40	12
27	2017-09-01	N / A	Left	1	1			0		0		0				0	VBLM	5	NOT	NOT	1		0			1	60		0				0		27
28	2012-01-01	N / A	Left	1	1	N / A	2 cross	1	N / A	N / A	N / A	0	N / A	N / A	N / A	N / A	N / A	N / A	NOT	NOT	1	N / A	N / A	N / A	N / A	N / A	N / A	N / A	N / A	N / A	N / A	N / A	0	N / A	120
29	No notion of recurrence	N / A	N / A	N / A	N / A	N / A	N / A	N / A	N / A	N / A	N / A	N / A	N / A	N / A	N / A	N / A	N / A	N / A	N / A	N / A	N / A	N / A	N / A	N / A	N / A	N / A	N / A	N / A	N / A	N / A	N / A	N / A	N / A	N / A	N / A
30	N / A
31	N / A
32	07/09.	2	Law	1	1	1		0		0		0				0	10	10	NOT	NOT	1	4	0			0			0				0		9
33	4 episodes between May 2015 and November 2016	N / A	Left	1	1	N / A	N / A	N / A	N / A	N / A	N / A	N / A	N / A	N / A	N / A	N / A	N / A	N / A	NOT	NOT	N / A	N / A	N / A	N / A	N / A	N / A	N / A	N / A	N / A	N / A	N / A	N / A	0	N / A	N / A
34
35	2012	N / A	Right	1	N / A	N / A	N / A	N / A	N / A	N / A	N / A	N / A	N / A	1	N / A	N / A	N / A	N / A	N / A	N / A	N / A	N / A	N / A	N / A	N / A	N / A	N / A	N / A	N / A	N / A	N / A	N / A	0	N / A	24
36	A dozen attacks per year	N / A	rocker	1	N / A	N / A	N / A	N / A				0					N / A	N / A	NOT	NOT	N / A		N / A			N / A			N / A				1	Introduction Colchimax 1 mg / d in March 2016	N / A
37	No notion of recurrence	N / A	N / A	N / A	N / A	N / A	N / A	N / A	N / A	N / A	N / A	N / A	N / A	N / A	N / A	N / A	N / A	N / A	N / A	N / A	N / A	N / A	N / A	N / A	N / A	N / A	N / A	N / A	N / A	N / A	N / A	N / A	N / A	N / A	N / A
38	No notion of recurrence	N / A	N / A	N / A	N / A	N / A	N / A	N / A	N / A	N / A	N / A	N / A	N / A	N / A	N / A	N / A	N / A	N / A	N / A	N / A	N / A	N / A	N / A	N / A	N / A	N / A	N / A	N / A	N / A	N / A	N / A	N / A	N / A	N / A	N / A
39	No notion of recurrence	N / A	N / A	N / A	N / A	N / A	N / A	N / A	N / A	N / A	N / A	N / A	N / A	N / A	N / A	N / A	N / A	N / A	N / A	N / A	N / A	N / A	N / A	N / A	N / A	N / A	N / A	N / A	N / A	N / A	N / A	N / A	N / A	N / A	N / A
40		N / A	N / A	N / A	N / A	N / A	N / A	N / A	N / A	N / A	N / A	N / A	N / A	N / A	N / A	N / A	N / A	N / A	N / A	N / A	N / A	N / A	N / A	N / A	N / A	N / A	N / A	N / A	N / A	N / A	N / A	N / A	N / A	N / A	N / A
41		N / A	N / A	N / A	N / A	N / A	N / A	N / A	N / A	N / A	N / A	N / A	N / A	N / A	N / A	N / A	N / A	N / A	N / A	N / A	N / A	N / A	N / A	N / A	N / A	N / A	N / A	N / A	N / A	N / A	N / A	N / A	N / A	N / A	N / A
42	No notion of recurrence
43	AU recurrent but no additional data			1	N / A	N / A	N / A	0		0		0				0	N / A	N / A	NOT	NOT	1	N / A	0			0			0
44	No notion of recurrence
45	No notion of recurrence
46	AU recurrent but no additional data			1	N / A	N / A	N / A	0		0		0				0	N / A	N / A	NOT	NOT	1	N / A	0			0			0
47	May 2010.	N / A	Law	1	N / A	N / A	N / A	0		0		0				0	N / A	N / A	NOT	NOT	1	N / A	0			0			0				0		2
48	AU recurrent but no additional data			1	N / A	N / A	N / A	0		0		0				0	N / A	N / A	NOT	NOT	1	N / A	0			0			0
49	No notion of recurrence
50	AU recurrent but no additional data			1	N / A	N / A	N / A	0		0		0				0	N / A	N / A	NOT	NOT	1	N / A	0			0			0
51	2016-05-01	N / A	Law	1	N / A	N / A	N / A	N / A		N / A		N / A				N / A	N / A	N / A	N / A	N / A	1	N / A	0			0			0				0		120
52	No notion of recurrence
53	2012-05-01	N / A	Law	1	N / A	N / A	N / A	0		0		0				0	N / A	N / A	N / A	N / A	1		0			0			0				1	Introduction of SALAZOPYRINE® 2G / J	12
54	No notion of recurrence
55	2015-11-01	N / A	Law	1	N / A	N / A	N / A	0		0	N / A	0				0	10	10	NOT	NOT	1	N / A	0			0			0				0		4
56	No notion of recurrence
57	> 15 attacks (<1 / year): 1973 2013, 3/14, 10/14, 2015x2, 12/16, 02/17	N / A	rocker	1	N / A	N / A	N / A	0		0		0				0	N / A	N / A	NOT	NOT	1	N / A	0			0			0				0		12
58	2017-08-01	N / A	rocker	1	N / A	N / A	N / A	N / A		N / A		N / A				N / A	N / A	N / A	N / A	N / A	1	N / A	0			0			0				0		28
59	8 episodes since 2010 (2-3 / year), no recurrence after inclusion
60	No notion of recurrence
61	2014-05-01	N / A	Bilateral	1	N / A	N / A	N / A	0		0		0				0	N / A	N / A	NOT	NOT	1	N / A	0			0			0				0		24
62	AU recurrent but no additional data
63	AU recurrent but no additional data
64	No notion of recurrence
65
66	2007-11-01	N / A	Law	1	N / A	N / A	N / A	0		0		0				0	N / A	N / A	NOT	NOT	1	N / A	0			0			0				0		143
67	2012-11-01	N / A	Law	1	N / A	N / A	N / A	0		0		0				0	N / A	N / A	NOT	NOT	1	N / A	0			0			0				0		47
68	No notion of recurrence	N / A	N / A	N / A	N / A	N / A	N / A	N / A	N / A	N / A	N / A	N / A	N / A	N / A	N / A	N / A	N / A	N / A	N / A	N / A	N / A	N / A	N / A	N / A	N / A	N / A	N / A	N / A	N / A	N / A	N / A	N / A	N / A	N / A	N / A
69
70	2012-07-01	N / A	Left	1	1	N / A	N / A	0		0		0				0	N / A	N / A	NOT	NOT	1	N / A	1	1	7	0			0				0		85
71	5 relapses between 2005 and 12/2014	N / A	Left	1	N / A	N / A	N / A	0		0		0				0	N / A	N / A	NOT	NOT	1	N / A	0			0			0				0
72
73	A rocking fifteen AU, between 01-2013 and 09-2014	N / A	rocker	1	N / A	N / A	N / A	0		0		0				0	N / A	N / A	N / A	N / A	1		0			0			0				0
74	No notion of recurrence
75	No notion of recurrence
76	No notion of recurrence
77	3/4 relapses per year for 28 years, last: 12/2012	N / A	rocker	1	N / A	N / A	N / A	0		0		0		Treated several times		0	N / A	N / A	NOT	NOT	1		1	3	N / A	0			0				0
78	3 episodes in 2012	N / A	Left	1	N / A	N / A	N / A	0		0		0				0	N / A	N / A	NOT	NOT	1		0			0			0				0
79	04/2017.	N / A	Left	1	0	N / A	N / A	0		0		0				0	N / A	N / A	NOT	NOT	1		0			0			0						66
80	5 episodes between 2004 and 2011, 06/12, 5 episodes between 2012 and 2014 (last in 12/14)	N / A	Law	1	N / A	N / A	N / A	0		0		0				0	N / A	N / A	N / A	N / A	1		0			0			0
81	03/2016.	N / A	Left	1	N / A	N / A	N / A	0		0		0				0	N / A	N / A	NOT	NOT	1		0			0			0						4
82	2012-10-01	N / A	Law	1	N / A	N / A	N / A	0		0		0				0	N / A	N / A	NOT	NOT	1		0			0			0				0		26
83	No notion of recurrence
84	2013	N / A	Law	1	N / A	N / A	N / A	0		0		0				0	N / A	N / A	NOT	NOT	1		0			0			0				0		72
85	2011-08-01	N / A	Law	1	N / A	N / A	N / A	0		0		0				0	N / A	N / A	N / A	N / A	1		0			0			0				0		9
86	2012-05-01	N / A	Left	1	N / A	N / A	N / A	0		0		0				0	N / A	N / A	NOT	NOT	1		0			0			0				0		3
87	No notion of recurrence
88	2009-11-01	N / A	Left	1	N / A	N / A	N / A	0		0		0				0	N / A	N / A	NOT	NOT	1		0			0			0				0		8
89
90	2010-11-01	N / A	Left	1	0	2	N / A	0		0		0				0	N / A	N / A	N / A	N / A	1		0			0			0				0		408
91	2007-06-01	N / A	Law	1	N / A	N / A	N / A	1	N / A	1		0				0	N / A	N / A	NOT	NOT	1		1	1	1	0			0				0		N / A
92	2015	N / A	Law	1	N / A	N / A	N / A	0		0		0				0	N / A	N / A	N / A	N / A	1		0			0			0				0	N / A	N / A
93	16 episodes AU rocking	N / A	ROCKING	N / A	N / A	N / A	N / A	N / A	N / A	N / A	N / A	N / A	N / A	N / A	N / A	N / A	N / A	N / A	N / A	N / A	N / A		N / A	N / A	N / A	N / A	N / A	N / A	N / A	N / A	N / A	N / A	1	ADALIMUMAB	N / A
94	2012-04-01	N / A	Law	1	N / A	N / A	N / A	0		0		1		1	1	0	2	10	NOT	NOT	1		1	1	1	0			0				0		24
95	1 3/4 episode every month between 2010 and 2014 and 2 episodes early 2016	N / A	rocker	1	1	N / A	N / A	0		0		0				0	10	10	NOT	NOT	1		0			0			0				1	SALAZOPYRINE®
96	2015-07-01	N / A	Left	1	0	N / A	N / A	0		0		0				0	N / A	N / A	NOT	NOT	1		0			0			0				0		67
97	2014-03-01	N / A	Law	1	1	N / A	N / A	0		0		0		1		0	N / A	N / A	NOT	NOT	1		1	3	1	0			0				0
98	08.2010.	N / A	Left	1	N / A	N / A	N / A	0		0		0				0	N / A	N / A	N / A	N / A	1		0			0			0				0		104
99	2011-04-01	N / A	Left	1	0	N / A	N / A	0		0		0				0	10	10	NOT	NOT	1		0			0			1				1	Passing under ADALIMUMAB	5
100	2017-01-01	N / A	Law	N / A	N / A	N / A	N / A	1	0.25	1	papillitis	N / A	N / A	N / A	N / A	N / A	5	10	NOT	NOT	N / A	N / A	N / A	N / A	N / A	N / A	N / A	N / A	N / A	N / A	N / A	N / A	0	N / A	N / A
101	AU recurrent but no additional data
102	AU recurrent but no additional data
103
104	1988-09-01	N / A	Left	1	N / A	N / A	N / A	1		1		0				0	N / A	N / A	N / A	N / A	1		1	1	1	0			0						40
105	No notion of recurrence
106	4 recurrences between 2010 and 2012, including a mid-February 2012	N / A	Law	1	0	N / A	N / A	1		0		0				0	N / A	N / A	NOT	NOT	1		0			0			0				0
107	Recurrences 2 between 2011 and 2013	N / A	Left	1	1	N / A	N / A	0		0		0				0	N / A	N / A	NOT	NOT	1		0			0			0				0
108	1 crisis per year between 2010 and 2014	N / A	rocker	1	N / A	N / A	N / A	0		0		0				0	N / A	N / A	NOT	NOT	1		0			0			0				0
109	1 episode / year between 2009 and 2015	N / A	rocker	1	N / A	N / A	N / A	0		0		0				0	N / A	N / A	NOT	NOT	1		0			0			0				1	Introduction SALAZOPYRINE®
110	3 relapses between 2016 and 2017	N / A	Law	1	N / A	N / A	N / A	0		0		0				0	N / A	N / A	NOT	NOT	1		0			0			0				0
			1 = Right		0 = Absence			0 = No				0 = No	0 = No	0 = No	0 = No						0 = No		0 = No	1 = Injection subconjunctival		0 = No			0 = No				0 = No
			2 = Left		1 = Presence			1 = yes				1 = yes	1 = yes	1 = Yes (Value)	1 = Yes (Value)						1 = yes		1 = yes	2 = Injections sub-Tenon		1 = yes			1 = yes				1 = yes
																								3 = intravitreal injections

## Sheet: Evaluation maladie 2eme rechute
patient number	second relapse
	Dated	Duration (weeks)	affected eye	uveitis anterior				hyalite		Intermediate uveitis		posterior uveitis				panuveitis	functional evaluation				Treatment of push-up												Introduction / amendment of background dose ttt		remission before relapse duration (months)
				Presence	Synechias irido- cristaliennes	Tyndall cell (0-4)	Tyndall protein / Flare (0-4)	Presence	Tyndall posterior (0-4)	Presence	clarifications	Presence	retinal phlebitis	macular edema (.mu.m)	Papilledema (microns)		visual acuity (/ 10) Eye attent	visual acuity (/ 10) healthy eye	eyestrain affected eye	healthy eye ocular pressure	topical steroids					Oral corticosteroids			methylprednisolone infusion				done	Precision
																					eyewash		injections			use	Initial Dose (mg / day)	Duration (weeks)	use	Number	Dose (mg / day)	Duration (days)
																					use	Duration (weeks)	use	injection type	Number of injections
1
2
3
4
5
6
7
8
9
10	2014-09-01	N / A	Law	1	N / A	N / A	N / A	0	N / A	N / A	N / A	0	N / A	N / A	N / A	N / A	N / A	N / A	N / A	N / A	0	N / A	0	N / A	N / A	0	N / A	N / A	0	N / A	N / A	N / A	0	N / A	3
11
12	2009	N / A	Left	1	0	N / A	N / A	0	N / A	N / A	N / A	0	N / A	N / A	N / A	N / A	N / A	N / A	N / A	intraocular hypertension	1	N / A	0	N / A	N / A	0	N / A	N / A	0	N / A	N / A	N / A	0	N / A	N / A
13	2016-02-01	N / A	Left	1	1	N / A	N / A	0		0		0				0	10	10	NOT	NOT	1		0			0			0				0		18
14	2008	N / A	Left	1	N / A	N / A	N / A	N / A	N / A	N / A		N / A				N / A	N / A	N / A	N / A	N / A	1		N / A			N / A			N / A						10
15	2015-05-01	N / A	Bilateral	1	1	N / A	N / A	0		0		0				0	N / A	N / A	NOT	NOT	1		0			0			0						53
16
17	2005	N / A	N / A	N / A	N / A	N / A	N / A	N / A	N / A	N / A	N / A	N / A	N / A	N / A	N / A	N / A	N / A	N / A	N / A	N / A	N / A	N / A	N / A	N / A	N / A	N / A	N / A	N / A	N / A	N / A	N / A	N / A	0	N / A	N / A
18
19	2015-01-01	N / A	Left	1	1	N / A	N / A	0		0		0				0	2.5	2	NOT	NOT	1		1	subconjunctival	1	0			0				0		13
20
21	2008	N / A	Law	N / A	N / A	N / A	N / A	N / A	N / A	N / A	N / A	N / A	N / A	N / A	N / A	N / A	N / A	N / A	N / A	N / A	N / A	N / A	N / A	N / A	N / A	N / A	N / A	N / A	N / A	N / A	N / A	N / A	N / A	N / A	N / A
22
23
24
25	01/03/2014 (salazo stopped in 2013)	N / A	Law	1	0	N / A	N / A	0		0		0				0	10	10	NOT	NOT	1		0			0			0				0		25
26
27
28
29
30
31
32	08/10.	2	Law	1	1	1		0		0		0				0	10	10	NOT	NOT	1	2	0			0			0				0		13
33	4 episodes between May 2015 and November 2016	N / A	Left	1	1	N / A	N / A	N / A	N / A	N / A	N / A	N / A	N / A	N / A	N / A	N / A	N / A	N / A	NOT	NOT	N / A	N / A	N / A	N / A	N / A	N / A	N / A	N / A	N / A	N / A	N / A	N / A	0	N / A	N / A
34
35	2014-03-01	N / A	Law	1	N / A	N / A	N / A	N / A	N / A	N / A	N / A	N / A	N / A	N / A	N / A	N / A	N / A	N / A	N / A	N / A	N / A	N / A	N / A	N / A	N / A	N / A	N / A	N / A	N / A	N / A	N / A	N / A	0	N / A	26
36
37
38
39
40
41
42
43
44
45
46
47	August 2010.	N / A	Law	1	N / A	N / A	N / A	0		0		0				0	N / A	N / A	NOT	NOT	1	N / A	0			0			0						3
48
49
50
51
52
53	2014-01-01	N / A	Law	1	N / A	N / A	N / A	0		0		0				0	N / A	N / A	N / A	N / A	1		0			0			0				1		19
54
55	2016-02-01	N / A	Left	1	N / A	N / A	N / A	0		0		0				0	10	10	NOT	NOT	1		0			0			0				0		3
56
57
58	2018-01-01	N / A	rocker	1	N / A	N / A	N / A	N / A		N / A		N / A				N / A	N / A	N / A	N / A	N / A	1	N / A	0			0			0				0		6
59
60
61	2015-03-01	N / A	Bilateral	1	N / A	N / A	N / A	0		0		0				0	N / A	N / A	NOT	NOT	1		0			0			0				0		10
62
63
64
65
66
67	October 2013	N / A	Law	1	N / A	N / A	N / A	0		0		0				0	N / A	N / A	NOT	NOT	1	N / A	0			0			0				0		11
68
69
70										N / A
71
72
73
74
75
76
77
78
79	11/2017.	N / A	Law	1	0	1	N / A	0		0		0				0	10	10	NOT	NOT	1		0			0			0				0		7
80
81	12/2016.	N / A	Law	1	1	N / A	N / A	0		0		0				0	10	10	NOT	NOT	1		0			0			0				0		9
82
83
84
85	2013-07-01	N / A	Left	1	N / A	N / A	N / A	0		0		0				0	N / A	N / A	N / A	N / A	1	N / A	0			0			0				0		23
86	2012-07-01	N / A	Left	1	N / A	N / A	N / A	0		0		0				0	N / A	N / A	N / A	N / A	1	N / A	0			0			0				0		2
87
88	2011-11-01	N / A	Left	1	N / A	N / A	N / A	0		0		0				0	N / A	N / A	NOT	NOT	1	N / A	1	1	1	0			0				0		24
89
90	2011-01-01	N / A	Law	N / A	1	N / A	N / A	1	1	0		0			1	1	1	10	NOT	NOT	1		1	1	N / A	0			0				0		2
91
92
93
94
95	2018-04-01	N / A	N / A	1	N / A	N / A	N / A	0		0		0				0	10	10	N / A	N / A	1		0			0			0				0
96
97
98	2010-11-01	N / A	Law	1	0	N / A	N / A	0		0		0				0	N / A	N / A	NOT	NOT	1		0			0			0				0		3
99	2018-03-01	N / A	Left	1	N / A	N / A	N / A	0		0		0				0	10	10	N / A	N / A	1		0			0			0				0		84
100
101
102
103
104	1989	N / A	Left	1	N / A	N / A	N / A	0		0		0				0	N / A	N / A	N / A	N / A	1		0			0			0						6
105
106
107
108
109
110
			1 = Right		0 = Absence			0 = No				0 = No	0 = No	0 = No	0 = No						0 = No		0 = No	1 = Injection subconjunctival		0 = No			0 = No				0 = No
			2 = Left		1 = Presence			1 = yes				1 = yes	1 = yes	1 = Yes (Value)	1 = Yes (Value)						1 = yes		1 = yes	2 = Injections sub-Tenon		1 = yes			1 = yes				1 = yes
																								3 = intravitreal injections

## Sheet: Evaluation maladie 3eme rechute
patient number	third relapse
	Dated	Duration (weeks)	affected eye	uveitis anterior				hyalite		Intermediate uveitis		posterior uveitis				panuveitis	functional evaluation				Treatment of push-up															Introduction / amendment of background dose ttt		remission before relapse duration (months)
				Presence	Synechias irido- cristaliennes	Tyndall cell (0-4)	Tyndall protein / Flare (0-4)	Presence	Tyndall posterior (0-4)	Presence	clarifications	Presence	retinal phlebitis	macular edema (.mu.m)	Papilledema (microns)		visual acuity (/ 10) affected eye	visual acuity (/ 10) healthy eye	eyestrain affected eye	healthy eye ocular pressure	topical steroids								Oral corticosteroids			methylprednisolone infusion				done	Precision
																					eyewash			injections					use	Initial Dose (mg / day)	Duration (weeks)	use	Number	Dose (mg / day)	Duration (days)
																					use	Dose (drops / day)	Duration (weeks)	use	injection type	molecule used	Dose	Number of injections
1
2
3
4
5
6
7
8
9
10	2015-10-23	N / A	Law	1	1	N / A	N / A	0	N / A	N / A	N / A	0	N / A	N / A	N / A	N / A	N / A	N / A	N / A	N / A	0	N / A	N / A	0	N / A	N / A	N / A	N / A	0	N / A	N / A	0	N / A	N / A	N / A	0	N / A	12
11
12	2009		Left	1	0			0				0								intraocular hypertension	1			0					0			0				0		N / A
13	2016-11-01	N / A	Left	1	0	N / A	N / A	0		0		0				0	10	10	NOT	NOT	1			0					0			0				1	judgment salazo in 3/16 (CHG SG etiology)	10
14	2013	N / A	Left	1	N / A	N / A	N / A	N / A		N / A		N / A				N / A	N / A	N / A	N / A	N / A	N / A			N / A					N / A			N / A						60
15	2017-02-01	N / A	Law	1				0		0		0				0	N / A	N / A	N / A	N / A	1			0					0			0						21
16
17	N / A	N / A	N / A	N / A				N / A				N / A									N / A			N / A					N / A			N / A				N / A		N / A
18
19	2016-05-01	N / A	Left	1	1	N / A	N / A	0		0		0				0	N / A	N / A	NOT	NOT	1			1	subconjunctival	Celestène		1	0			0				0		18
20
21
22
23
24
25	2016-06-01	N / A	Left	1	1	1	N / A	0		0		0				0	10	10	NOT	NOT	1			0					0			0						27
26
27
28
29
30
31
32	03/11.	2	Law	1	1	1		0		0		0				0	10	10	NOT	NOT	1		2	1	Subconjunctival	Celestène		1	0			0						7
33	4 episodes between May 2015 and November 2016	N / A	Left	1	1	N / A	N / A	N / A	N / A	N / A	N / A	N / A	N / A	N / A	N / A	N / A	N / A	N / A	NOT	NOT	N / A	N / A	N / A	N / A	N / A	N / A	N / A	N / A	N / A	N / A	N / A	N / A	N / A	N / A	N / A	0	N / A	N / A
34
35	2016-11-03	N / A	Law	1	0	N / A	N / A	N / A	N / A	N / A	N / A	N / A	N / A	N / A	N / A	N / A	10	10	NOT	NOT	1	N / A	N / A	N / A	N / A	N / A	N / A	N / A	N / A	N / A	N / A	N / A	N / A	N / A	N / A	0	N / A	32
36
37
38
39
40
41
42
43
44
45
46
47	November 2011.	N / A	Left	1	N / A	N / A	N / A	0		0		0				0	N / A	N / A	NOT	NOT	1		N / A	0					0			0						12
48
49
50
51
52
53	2016-02-01	N / A	Law	1	N / A	N / A	N / A	0		0		0				0	N / A	N / A	N / A	N / A	1		N / A	0					0			0				0		24
54
55	2016-07-01	N / A	Law	1	N / A	N / A	N / A	0		0		0				0	10	10	NOT	NOT	1		N / A	0					0			0				0		5
56
57
58
59
60
61	2016-02-01	N / A	Left	1	N / A	N / A	N / A	0		0		0				0	N / A	N / A	NOT	NOT	1		N / A	0					0			0				0		11
62
63
64
65
66
67	April 2014	N / A	Law	1	N / A	N / A	N / A	0		0		0				0	N / A	N / A	NOT	NOT	1	N / A	N / A	0					0			0				0		6
68
69
70										N / A
71
72
73
74
75
76
77
78
79
80	03/2017.	N / A	N / A	1	N / A	N / A	N / A	0	N / A	0		0				0	N / A	N / A	NOT	NOT	1			0					0			0						4
81
82
83
84
85
86
87
88	2013-11-01	N / A	Left	1	N / A	N / A	N / A	0		0		0				0	N / A	N / A	NOT	NOT	1	N / A		0					0			0				0		24
89	August 2011	N / A	Law	1	0	2	N / A	N / A	N / A	N / A	N / A	N / A	N / A	N / A	N / A	N / A	N / A	N / A	NOT	NOT	1	N / A	N / A	N / A	N / A	N / A	N / A	N / A	N / A	N / A	N / A	N / A	N / A	N / A	N / A	N / A	N / A	3
90	2011-08-01	N / A	Law	1	N / A	1	N / A	0		0		0				0	N / A	N / A	NOT	NOT	1			0					0			0				0		7
91
92
93
94
95
96
97
98	2014-07-01	N / A	Law	1	1	N / A	N / A	0		0		0				0	8	10	NOT	NOT	1			0					0				0			0		45
99
100
101
102
103
104
105
106
107
108
109
110
			1 = Right		0 = Absence			0 = No				0 = No	0 = No	0 = No	0 = No						0 = No			0 = No	1 = Injection subconjunctival				0 = No			0 = No				0 = No
			2 = Left		1 = Presence			1 = yes				1 = yes	1 = yes	1 = Yes (Value)	1 = Yes (Value)						1 = yes			1 = yes	2 = Injections sub-Tenon				1 = yes			1 = yes				1 = yes
																									3 = intravitreal injections

## Sheet: Evaluation maladie 4ème rechute
patient number	fourth relapse
	Dated	Duration (weeks)	affected eye	uveitis anterior				hyalite		Intermediate uveitis		posterior uveitis				panuveitis	functional evaluation				Treatment of push-up															Introduction / amendment of background dose ttt		remission before relapse duration (months)
				Presence	Synechias irido- cristaliennes	Tyndall cell (0-4)	Tyndall protein / Flare (0-4)	Presence	Tyndall posterior (0-4)	Presence	clarifications	Presence	retinal phlebitis	macular edema (.mu.m)	Papilledema (microns)		visual acuity (/ 10) affected eye	visual acuity (/ 10) healthy eye	eyestrain affected eye	healthy eye ocular pressure	topical steroids								Oral corticosteroids			methylprednisolone infusion				done	Precision
																					eyewash			injections					use	Initial Dose (mg / day)	Duration (weeks)	use	Number	Dose (mg / day)	Duration (days)
																					use	Dose (drops / day)	Duration (weeks)	use	injection type	molecule used	Dose	Number of injections
1
2
3
4
5
6
7
8
9
10
11
12	2009	N / A	Left	1	0	N / A	N / A	0	N / A	N / A	N / A	0	N / A	N / A	N / A	N / A	N / A	N / A	N / A	intraocular hypertension	1	N / A	N / A	0	N / A	N / A	N / A	N / A	0	N / A	N / A	0	N / A	N / A	N / A	0	N / A	N / A
13	2017-03-01	N / A	Left	1	0	1	N / A	0		0		0				0	10	10	NOT	NOT	1			0					0			0				0		4
14	2015	N / A	Left	1	N / A	N / A	N / A	N / A		N / A		N / A				N / A	N / A	N / A	N / A	N / A	N / A			N / A					N / A			N / A						24
15
16
17	2015-12-24	N / A	Left	1	1	N / A	N / A	0	N / A	N / A	N / A	0	N / A	N / A	N / A	N / A	10	10	N / A	N / A	0	N / A	N / A	1	1	N / A	N / A	17	0	N / A	N / A	0	N / A	N / A	N / A	0	N / A	N / A
18
19	2017-07-01	N / A	Law	1	1	3	2	0		0		0				0	1	6	30	NOT	1			1	subconjunctival	Celestène		2 (one in each eye)	0			0				0		14
20
21
22
23
24
25
26
27
28
29
30
31
32	01/15.	10	Law	1	1	2		0		0		0				0	7	10	NOT	NOT	1		10	0					0			0						46
33	4 episodes between May 2015 and November 2016	N / A	Left	1	1	N / A	N / A	N / A	N / A	N / A	N / A	N / A	N / A	N / A	N / A	N / A	N / A	N / A	NOT	NOT	N / A	N / A	N / A	N / A	N / A	N / A	N / A	N / A	N / A	N / A	N / A	N / A	N / A	N / A	N / A	1	Introduction ttt bottom by SALAZOPYRINE®	N / A
34
35
36
37
38
39
40
41
42
43
44
45
46
47	March 2012.	N / A	Law	1	N / A	N / A	N / A	0		0		0				0	N / A	N / A	NOT	NOT	1			0					0			0						8
48
49
50
51
52
53	02/2016 end	N / A	Law	1	N / A	N / A	N / A	0		0		0				0	N / A	N / A	N / A	N / A	1			0					0			0				0		1
54
55	2017-02-01	N / A	Law	1	N / A	N / A	N / A	0		0		0				0	10	10	NOT	NOT	1			0					0			0				0		8
56
57
58
59
60										1	vasculitis + papillitis
61
62
63
64
65
66
67	2016-11-01	N / A	Law	1	N / A	N / A	N / A	0		0		0				0	N / A	N / A	NOT	NOT	1	N / A	N / A	0					0			0				0		19
68
69
70
71
72
73
74
75
76
77
78
79
80
81
82
83
84
85
86
87
88	2018-04-01	N / A	Left	1	N / A	N / A	N / A	0		0		0				0	N / A	N / A	NOT	NOT	1	N / A		0					0			0				0		53
89
90	2011-11-01	N / A	Left	1	0	2	N / A	0		0		0				0	N / A	N / A	NOT	NOT	1			0					0			0				0		4
91
92
93
94
95
96
97
98	2016-09-01	N / A	Left	1	0	0.5	N / A	0		0		0				0	10	10	NOT	NOT	1			0					0				0			1	Introduction to target rheumatoid ETANERCEPT	26
99
100
101
102
103
104
105
106
107
108
109
			1 = Right		0 = Absence			0 = No				0 = No	0 = No	0 = No	0 = No						0 = No			0 = No	1 = Injection subconjunctival				0 = No			0 = No				0 = No
			2 = Left		1 = Presence			1 = yes				1 = yes	1 = yes	1 = Yes (Value)	1 = Yes (Value)						1 = yes			1 = yes	2 = Injections sub-Tenon				1 = yes			1 = yes				1 = yes
																									3 = intravitreal injections

[truncated: 5 more sheets: Evaluation maladie 5ème rechute, Evaluation maladie 6ème rechute, EI sous Salazopyrine, EI avec autre ttt, Dernières nouvelles ]
